# Supplementary material for: Interleukin-13 rs1800925/-1112C/T promoter single nucleotide polymorphism variant linked to anti-schistosomiasis in adult males in Murehwa District, Zimbabwe
Source: PLoS One. 2021 May 28;16(5):e0252220. doi: 10.1371/journal.pone.0252220 (PMC8162643; doi:10.1371/journal.pone.0252220)
Supplement: S1 File — (XLSX) [file pone.0252220.s003.xlsx]

## Sheet: RawData
Sample number	Site	Age_years	Average S.haematobium_Eggs/10ml	Infection_Intensity	Schistosomiasis__Status	S.mansoni_eggs/g	Prostate-Specific Antigen levels	IL-13 Conc_pg/mL	IL-13 -1112C/T Genotype
MD 29	Dombwe	53	5	Light	infected	0	Not detected	13.923	TT
MD 30	Dombwe	45	0	uninfected	uninfected	0	Not detected	Not detected	CT
MD 31	Dombwe	72	0	uninfected	uninfected	0	Not detected	120.733	CT
MD 32	Dombwe	40	0	uninfected	uninfected	0	Not detected	Not detected	CT
MD 33	Dombwe	47	0	uninfected	uninfected	0	Not detected	Not detected	TT
MD 34	Dombwe	59	0	uninfected	uninfected	0	less than 4 ng/mL	Not detected	TT
MD 35	Dombwe	46	0	uninfected	uninfected	0	less than 4 ng/mL	Not detected	CT
MD 36	Dombwe	41	0	uninfected	uninfected	0	Not detected	Not detected	CT
MD 37	Dombwe	33	0	uninfected	uninfected	0	less than 4 ng/mL	Not detected	TT
MD 38	Dombwe	19	0	uninfected	uninfected	0	Not detected	Not detected	CT
MD 39	Dombwe	60	0	uninfected	uninfected	0	Not detected	89.8766	TT
MD 40	Dombwe	55	0	uninfected	uninfected	0	less than 4 ng/mL	85.1295	CT
MD 41	Dombwe	84	0	uninfected	uninfected	0	less than 4 ng/mL	Not detected	CC
MD 42	Dombwe	50	0	uninfected	uninfected	0	Not detected	Not detected	TT
MD 43	Dombwe	68	0	uninfected	uninfected	0	Not detected	Not detected	CC
MD 44	Dombwe	40	0	uninfected	uninfected	0	Not detected	Not detected	CC
MD 45	Dombwe	31	0	uninfected	uninfected	0	Not detected	Not detected	CT
MD 46	Dombwe	60	0	uninfected	uninfected	0	Not detected	Not detected	CT
MD 47	Dombwe	66	0	uninfected	uninfected	0	less than 4 ng/mL	Not detected	CT
MD 48	Dombwe	66	0	uninfected	uninfected	0	less than 4 ng/mL	Not detected	CT
MD 49	Dombwe	75	0	uninfected	uninfected	0	less than 4 ng/mL	Not detected	CT
MD 50	Dombwe	45	0	uninfected	uninfected	0	Not detected	Not detected	TT
MD 51	Dombwe	81	0	uninfected	uninfected	0	Not detected	25.7908	CC
MD 52	Dombwe	56	0	uninfected	uninfected	0	less than 4 ng/mL	Not detected	TT
MD 53	Dombwe	46	0	uninfected	uninfected	0	Not detected	Not detected	CT
MD 55	Dombwe	74	0	uninfected	uninfected	0	greater than 4 ng/mL	Not detected	CT
MD 56	Dombwe	51	0	uninfected	uninfected	0	Not detected	Not detected	CT
MD 57	Dombwe	67	0	uninfected	uninfected	0	Not detected	Not detected	CC
MD 58	Dombwe	49	0	uninfected	uninfected	0	Not detected	Not detected	TT
MD 59	Dombwe	53	0	uninfected	uninfected	0	less than 4 ng/mL	Not detected	TT
MD 60	Dombwe	42	0	uninfected	uninfected	0	Not detected	Not detected	CC
MG 1	Guzha	63	0	uninfected	uninfected	0	less than 4 ng/mL	Not detected	CT
MG 10	Guzha	30	0	uninfected	uninfected	0	less than 4 ng/mL	132.601	CT
MG 11	Guzha	31	0	uninfected	uninfected	0	less than 4 ng/mL	Not detected	CT
MG 12	Guzha	37	0	uninfected	uninfected	0	less than 4 ng/mL	28.1643	CT
MG 13	Guzha	22	0	uninfected	uninfected	0	Not detected	Not detected	CT
MG 14	Guzha	47	0	uninfected	uninfected	0	Not detected	Not detected	CT
MG 15	Guzha	21	0	uninfected	uninfected	0	Not detected	Not detected	CT
MG 16	Guzha	18	51	Heavy	infected	0	less than 4 ng/mL	Not detected	CT
MG 17	Guzha	18	194	Heavy	infected	0	Not detected	Not detected	CT
MG 18	Guzha	43	0	uninfected	uninfected	0	less than 4 ng/mL	Not detected	CT
MG 19	Guzha	19	12	Light	infected	0	Not detected	Not detected	TT
MG 2	Guzha	62	0	uninfected	uninfected	0	less than 4 ng/mL	Not detected	TT
MG 20	Guzha	26	47	Light	infected	0	less than 4 ng/mL	1333.62	CT
MG 21	Guzha	39	0	uninfected	uninfected	0	less than 4 ng/mL	47.1527	CT
MG 22	Guzha	38	0	uninfected	uninfected	0	Not detected	346.22	CC
MG 23	Guzha	63	0	uninfected	uninfected	0	Not detected	Not detected	CT
MG 24	Guzha	18	0	uninfected	uninfected	0	Not detected	54.2734	TT
MG 25	Guzha	34	0	uninfected	uninfected	0	Not detected	393.691	CT
MG 26	Guzha	50	0	uninfected	uninfected	0	less than 4 ng/mL	267.893	CC
MG 27	Guzha	49	0	uninfected	uninfected	0	less than 4 ng/mL	289.255	CT
MG 28	Guzha	18	0	uninfected	uninfected	0	less than 4 ng/mL	Not detected	CT
MG 29	Guzha	19	0	uninfected	uninfected	0	less than 4 ng/mL	Not detected	CC
MG 3	Guzha	66	0	uninfected	uninfected	0	less than 4 ng/mL	Not detected	CT
MG 30	Guzha	18	0	uninfected	uninfected	0	Not detected	Not detected	CC
MG 31	Guzha	69	0	uninfected	uninfected	0	less than 4 ng/mL	61.394	CT
MG 32	Guzha	20	0	uninfected	uninfected	0	Not detected	70.8882	TT
MG 33	Guzha	38	0	uninfected	uninfected	0	Not detected	Not detected	CC
MG 34	Guzha	25	0	uninfected	uninfected	0	Not detected	574.081	CT
MG 35	Guzha	40	0	uninfected	uninfected	0	less than 4 ng/mL	37.6585	TT
MG 36	Guzha	65	0	uninfected	uninfected	0	less than 4 ng/mL	Not detected	CT
MG 37	Guzha	41	1	Light	infected	0	less than 4 ng/mL	317.738	CT
MG 38	Guzha	45	0	uninfected	uninfected	0	less than 4 ng/mL	113.612	CT
MG 39	Guzha	39	0	uninfected	uninfected	0	Not detected	Not detected	CT
MG 4	Guzha	48	0	uninfected	uninfected	0	Not detected	Not detected	CT
MG 40	Guzha	55	0	uninfected	uninfected	0	Not detected	Not detected	TT
MG 41	Guzha	57	0	uninfected	uninfected	0	Not detected	134.974	CC
MG 42	Guzha	34	2	Light	infected	0	less than 4 ng/mL	Not detected	CT
MG 43	Guzha	21	0	uninfected	uninfected	0	less than 4 ng/mL	Not detected	TT
MG 44	Guzha	24	0	uninfected	uninfected	0	Not detected	Not detected	CT
MG 45	Guzha	39	0	uninfected	uninfected	0	Not detected	59.0205	CT
MG 46	Guzha	42	0	uninfected	uninfected	0	less than 4 ng/mL	Not detected	CT
MG 47	Guzha	85	0	uninfected	uninfected	0	less than 4 ng/mL	108.865	TT
MG 48	Guzha	43	0	uninfected	uninfected	0	less than 4 ng/mL	Not detected	CT
MG 49	Guzha	50	0	uninfected	uninfected	0	less than 4 ng/mL	70.8882	CT
MG 5	Guzha	63	0	uninfected	uninfected	0	less than 4 ng/mL	Not detected	CC
MG 50	Guzha	24	0	uninfected	uninfected	0	Not detected	80.3824	CT
MG 51	Guzha	25	0	uninfected	uninfected	0	Not detected	151.589	CT
MG 52	Guzha	33	0	uninfected	uninfected	0	Not detected	99.3708	CT
MG 53	Guzha	47	0	uninfected	uninfected	0	less than 4 ng/mL	Not detected	CT
MG 54	Guzha	21	0	uninfected	uninfected	0	Not detected	Not detected
MG 55	Guzha	41	0	uninfected	uninfected	0	Not detected	Not detected	TT
MG 56	Guzha	22	0	uninfected	uninfected	0	Not detected	Not detected	CC
MG 57	Guzha	64	0	uninfected	uninfected	0	less than 4 ng/mL	Not detected
MG 58	Guzha	29	0	uninfected	uninfected	0	Not detected	Not detected	CT
MG 59	Guzha	32	0	uninfected	uninfected	0	less than 4 ng/mL	Not detected	CT
MG 6	Guzha	35	0	uninfected	uninfected	0	Not detected	104.118	CT
MG 60	Guzha	31	0	uninfected	uninfected	0	less than 4 ng/mL	Not detected	CT
MG 7	Guzha	20	0	uninfected	uninfected	0	Not detected	431.668	TT
MG 8	Guzha	31	0	uninfected	uninfected	0	Not detected	146.842	CT
MG 9	Guzha	64	0	uninfected	uninfected	0	less than 4 ng/mL	659.529	CT
MIN 1	Inyagui	66	0	uninfected	uninfected	0	less than 4 ng/mL	Not detected	CC
MIN 10	Inyagui	21	0	uninfected	uninfected	0	less than 4 ng/mL	Not detected	CT
MIN 11	Inyagui	20	0	uninfected	uninfected	0	Not detected	44.7792	TT
MIN 12	Inyagui	21	0	uninfected	uninfected	0	less than 4 ng/mL	Not detected	CT
MIN 13	Inyagui	20	30	Light	infected	0	Not detected	Not detected	TT
MIN 14	Inyagui	54	0	uninfected	uninfected	0	Not detected	Not detected	CC
MIN 15	Inyagui	19	0	uninfected	uninfected	0	Not detected	Not detected	CT
MIN 16	Inyagui	18	0	uninfected	uninfected	0	Not detected	Not detected	TT
MIN 17	Inyagui	69	0	uninfected	uninfected	0	Not detected	28.1643	CT
MIN 18	Inyagui	55	0	uninfected	uninfected	0	Not detected	256.025	CT
MIN 19	Inyagui	63	0	uninfected	uninfected	0	Not detected	206.181	CT
MIN 2	Inyagui	39	0	uninfected	uninfected	0	Not detected	Not detected	CT
MIN 20	Inyagui	49	17	Light	infected	0	less than 4 ng/mL	16.2966	CT
MIN 21	Inyagui	23	0	uninfected	uninfected	0	less than 4 ng/mL	Not detected	CC
MIN 22	Inyagui	34	0	uninfected	uninfected	0	Not detected	4.42882	TT
MIN 23	Inyagui	26	0	uninfected	uninfected	0	less than 4 ng/mL	Not detected	CT
MIN 24	Inyagui	29	0	uninfected	uninfected	0	less than 4 ng/mL	25.7908	CT
MIN 25	Inyagui	28	0	uninfected	uninfected	0	Not detected	4.42882	TT
MIN 26	Inyagui	47	0	uninfected	uninfected	0	less than 4 ng/mL	87.5031	CT
MIN 27	Inyagui	37	0	uninfected	uninfected	0	Not detected	56.6469	TT
MIN 28	Inyagui	46	0	uninfected	uninfected	0	Not detected	Not detected	CT
MIN 29	Inyagui	36	0	uninfected	uninfected	0	Not detected	106.492	CT
MIN 3	Inyagui	32	0	uninfected	uninfected	0	less than 4 ng/mL	Not detected	CT
MIN 30	Inyagui	83	0	uninfected	uninfected	0	less than 4 ng/mL	208.554	CT
MIN 31	Inyagui	43	0	uninfected	uninfected	0	Not detected	Not detected	CT
MIN 32	Inyagui	50	0	uninfected	uninfected	0	Not detected	Not detected	CT
MIN 33	Inyagui	27	0	uninfected	uninfected	0	less than 4 ng/mL	189.566	CT
MIN 34	Inyagui	44	0	Light	infected	24	greater than 4 ng/mL	82.756	CT
MIN 35	Inyagui	69	0	uninfected	uninfected	0	less than 4 ng/mL	56.6469	CC
MIN 36	Inyagui	69	0	uninfected	uninfected	0	Not detected	Not detected	CC
MIN 37	Inyagui	79	0	uninfected	uninfected	0	less than 4 ng/mL	Not detected	CT
MIN 38	Inyagui	63	0	uninfected	uninfected	0	Not detected	6.80239	TT
MIN 39	Inyagui	55	0	uninfected	uninfected	0	less than 4 ng/mL	44.7792	CT
MIN 4	Inyagui	53	0	uninfected	uninfected	0	Not detected	Not detected	CT
MIN 40	Inyagui		0	uninfected	uninfected	0	less than 4 ng/mL	Not detected	CT
MIN 5	Inyagui	66	0	uninfected	uninfected	0	Not detected	Not detected	CT
MIN 50	Inyagui	60	0	uninfected	uninfected	0	Not detected	Not detected	CC
MIN 51	Inyagui	52	0	uninfected	uninfected	0	Not detected	Not detected	CT
MIN 6	Inyagui	65	11	Light	infected	0	less than 4 ng/mL	Not detected	CT
MIN 7	Inyagui	39	10	Light	infected	0	less than 4 ng/mL	Not detected	CT
MIN 8	Inyagui	29	0	uninfected	uninfected	0	Not detected	Not detected	CT
MIN 9	Inyagui	83	0	uninfected	uninfected	0	greater than 4 ng/mL	Not detected	CC
MJ 1	Jekwa	53	0	uninfected	uninfected	0	Not detected	Not detected	CT
MJ 10	Jekwa	55	0	uninfected	uninfected	0	less than 4 ng/mL	73.2618	CT
MJ 11	Jekwa	49	0	uninfected	uninfected	0	less than 4 ng/mL	Not detected	TT
MJ 12	Jekwa	39	0	uninfected	uninfected	0	less than 4 ng/mL	Not detected	CT
MJ 13	Jekwa	57	0	uninfected	uninfected	0	less than 4 ng/mL	Not detected	CC
MJ 14	Jekwa	46	0	uninfected	uninfected	0	less than 4 ng/mL	Not detected	CT
MJ 15	Jekwa	36	0	uninfected	uninfected	0	less than 4 ng/mL	Not detected	CT
MJ 16	Jekwa	46	0	uninfected	uninfected	0	less than 4 ng/mL	Not detected	CT
MJ 17	Jekwa	44	0	uninfected	uninfected	0	less than 4 ng/mL	Not detected	CT
MJ 18	Jekwa	51	0	uninfected	uninfected	0	less than 4 ng/mL	Not detected	TT
MJ 19	Jekwa	58	0	uninfected	uninfected	0	less than 4 ng/mL	Not detected	CC
MJ 2	Jekwa	83	0	uninfected	uninfected	0	less than 4 ng/mL	Not detected	TT
MJ 20	Jekwa	61	0	uninfected	uninfected	0	less than 4 ng/mL	101.744	CT
MJ 21	Jekwa	60	0	uninfected	uninfected	0	Not detected	Not detected	CT
MJ 22	Jekwa	60	0	uninfected	uninfected	0	less than 4 ng/mL	Not detected	CT
MJ 23	Jekwa	38	0	uninfected	uninfected	0	less than 4 ng/mL	Not detected	TT
MJ 24	Jekwa	39	0	uninfected	uninfected	0	Not detected	Not detected	CT
MJ 25	Jekwa	73	0	uninfected	uninfected	0	less than 4 ng/mL	Not detected	CT
MJ 26	Jekwa	70	0	uninfected	uninfected	0	less than 4 ng/mL	Not detected	CT
MJ 27	Jekwa	59	0	uninfected	uninfected	0	less than 4 ng/mL	Not detected	TT
MJ 28	Jekwa	71	0	uninfected	uninfected	0	less than 4 ng/mL	Not detected	CT
MJ 29	Jekwa	48	0	uninfected	uninfected	0	Not detected	Not detected	TT
MJ 3	Jekwa	83	0	uninfected	uninfected	0	less than 4 ng/mL	Not detected	CC
MJ 4	Jekwa	61	0	uninfected	uninfected	0	less than 4 ng/mL	Not detected	CT
MJ 5	Jekwa	63	0	uninfected	uninfected	0	less than 4 ng/mL	2.05528	CT
MJ 6	Jekwa	47	0	uninfected	uninfected	0	less than 4 ng/mL	Not detected	TT
MJ 7	Jekwa	45	0	uninfected	uninfected	0	less than 4 ng/mL	Not detected	TT
MJ 8	Jekwa	58	0	uninfected	uninfected	0	less than 4 ng/mL	Not detected	CC
MJ 9	Jekwa	64	140	Heavy	infected	0	less than 4 ng/mL	Not detected	CT
MK 1	Kareza	66	0	uninfected	uninfected	0	less than 4 ng/mL	113.612	CT
MK 10	Kareza	64	0	uninfected	uninfected	0	Not detected	Not detected
MK 11	Kareza	35	0	uninfected	uninfected	0	less than 4 ng/mL	18.6701	CT
MK 12	Kareza	44	0	uninfected	uninfected	0	Not detected	Not detected	CC
MK 13	Kareza	44	0	uninfected	uninfected	0	less than 4 ng/mL	92.2502	CC
MK 14	Kareza	22	0	uninfected	uninfected	0	less than 4 ng/mL	Not detected	CT
MK 15	Kareza	22	0	uninfected	uninfected	0	less than 4 ng/mL	191.939	TT
MK 16	Kareza	36	0	uninfected	uninfected	0	less than 4 ng/mL	Not detected	CT
MK 17	Kareza	31	0	uninfected	uninfected	0	less than 4 ng/mL	61.394	CT
MK 18	Kareza	32	0	uninfected	uninfected	0	less than 4 ng/mL	Not detected	CT
MK 19	Kareza	19	0	uninfected	uninfected	0	Not detected	Not detected	TT
MK 2	Kareza	66	0	uninfected	uninfected	0	Not detected	Not detected	CC
MK 3	Kareza	86	0	uninfected	uninfected	0	less than 4 ng/mL	Not detected	CC
MK 4	Kareza	69	0	uninfected	uninfected	0	Not detected	68.5147	CT
MK 5	Kareza	68	0	uninfected	uninfected	0	less than 4 ng/mL	Not detected	CC
MK 50	Kareza	51	0	uninfected	uninfected	0	Not detected	106.492	TT
MK 51	Kareza	39	2	Light	infected	0	less than 4 ng/mL	Not detected	TT
MK 52	Kareza	55	0	uninfected	uninfected	0	Not detected	206.181	CC
MK 53	Kareza	45	0	Light	infected	24	less than 4 ng/mL	11.5495	CC
MK 54	Kareza	48	0	uninfected	uninfected	0	Not detected	Not detected	CT
MK 55	Kareza	57	10	Light	infected	0	Not detected	63.7676	CT
MK 56	Kareza	66	0	uninfected	uninfected	0	less than 4 ng/mL	18.6701	CT
MK 57	Kareza	35	0	uninfected	uninfected	0	Not detected	Not detected	CT
MK 58	Kareza	30		uninfected	uninfected	0	Not detected	Not detected	CT
MK 59	Kareza	30	0	uninfected	uninfected	0	less than 4 ng/mL	Not detected	CT
MK 6	Kareza	40	0	uninfected	uninfected	0	Not detected	Not detected	CT
MK 60	Kareza	33	0	uninfected	uninfected	0	less than 4 ng/mL	Not detected	CC
MK 61	Kareza	39	0	uninfected	uninfected	0	less than 4 ng/mL	Not detected	CT
MK 62	Kareza	45	0	uninfected	uninfected	0	Not detected	Not detected	CT
MK 63	Kareza	45	0	uninfected	uninfected	0	less than 4 ng/mL	134.974	CT
MK 64	Kareza	21	0	Light	infected	24	Not detected	Not detected	CT
MK 65	Kareza	33	0	uninfected	uninfected	0	less than 4 ng/mL	42.4057	TT
MK 7	Kareza	60	0	uninfected	uninfected	0	greater than 4 ng/mL	54.2734	TT
MK 8	Kareza	25	0	uninfected	uninfected	0	less than 4 ng/mL	Not detected	CT
MK 80	Kareza	19	50	Heavy	infected	0	less than 4 ng/mL	Not detected	CC
MK 9	Kareza	28	0	uninfected	uninfected	0	less than 4 ng/mL	47.1527	TT
MK EN	Kareza	35	0	uninfected	uninfected	0	less than 4 ng/mL	Not detected	CT
MKS 1	Kapasura	91	2	Light	infected	0	less than 4 ng/mL	89.8766	CC
MKS 10	Kapasura	47	0	uninfected	uninfected	0	less than 4 ng/mL	498.127	TT
MKS 11	Kapasura	36	10	Light	infected	0	Not detected	Not detected	CC
MKS 12	Kapasura	75	0	uninfected	uninfected	0	less than 4 ng/mL	Not detected	CC
MKS 13	Kapasura	41	0	uninfected	uninfected	0	less than 4 ng/mL	Not detected
MKS 14	Kapasura	32	0	uninfected	uninfected	0	less than 4 ng/mL	Not detected	CT
MKS 15	Kapasura	38	5	Light	infected	0	less than 4 ng/mL	23.4172	TT
MKS 16	Kapasura	42	9	Light	infected	0	less than 4 ng/mL	Not detected	CT
MKS 17	Kapasura	43	0	uninfected	uninfected	0	less than 4 ng/mL	Not detected	CT
MKS 18	Kapasura	31	30	Light	infected	0	less than 4 ng/mL	Not detected	CT
MKS 19	Kapasura	35	5	Light	infected	0	less than 4 ng/mL	455.403	CC
MKS 2	Kapasura	57	0	uninfected	uninfected	0	less than 4 ng/mL	472.018	CT
MKS 21	Kapasura	36	0	uninfected	uninfected	0	Not detected	Not detected	CT
MKS 22	Kapasura	63	8	Light	infected	0	less than 4 ng/mL	Not detected	TT
MKS 23	Kapasura	58	0	uninfected	uninfected	0	less than 4 ng/mL	Not detected	CC
MKS 24	Kapasura	36	0	uninfected	uninfected	0	less than 4 ng/mL	Not detected	CT
MKS 25	Kapasura	31	0	uninfected	uninfected	0	less than 4 ng/mL	Not detected	CC
MKS 26	Kapasura	60	0	uninfected	uninfected	0	less than 4 ng/mL	40.0321	TT
MKS 27	Kapasura	25	1	Light	infected	0	less than 4 ng/mL	170.577	CT
MKS 28	Kapasura	43	29	Light	infected	0	Not detected	Not detected	CT
MKS 29	Kapasura	65	0	uninfected	uninfected	0	less than 4 ng/mL	Not detected	CC
MKS 3	Kapasura	57	0	uninfected	uninfected	0	less than 4 ng/mL	30.5378	CT
MKS 31	Kapasura	41	0	uninfected	uninfected	0	Not detected	Not detected
MKS 4	Kapasura	49	0	uninfected	uninfected	0	Not detected	118.359	CT
MKS 40	Kapasura	44	7	Light	infected	0	less than 4 ng/mL	Not detected	CC
MKS 41	Kapasura	79	0	uninfected	uninfected	0	less than 4 ng/mL	40.0321	CT
MKS 42	Kapasura	56	0	uninfected	uninfected	0	Not detected	28.1643	TT
MKS 43	Kapasura	34	0	uninfected	uninfected	0	less than 4 ng/mL	Not detected	TT
MKS 44	Kapasura	36	0	uninfected	uninfected	0	Not detected	Not detected	CC
MKS 45	Kapasura	52	0	uninfected	uninfected	0	less than 4 ng/mL	134.974	CT
MKS 46	Kapasura	64	0	uninfected	uninfected	0	less than 4 ng/mL	Not detected	TT
MKS 47	Kapasura	40	0	uninfected	uninfected	0	less than 4 ng/mL	Not detected	CT
MKS 48	Kapasura	43	0	uninfected	uninfected	0	less than 4 ng/mL	761.591	CT
MKS 49	Kapasura	37	0	uninfected	uninfected	0	Not detected	Not detected	CT
MKS 5	Kapasura	61	13	Light	infected	0	less than 4 ng/mL	11.5495	TT
MKS 50	Kapasura	37	0	uninfected	uninfected	0	less than 4 ng/mL	Not detected	CT
MKS 51	Kapasura	25	1	Light	infected	0	Not detected	30.5378	CT
MKS 52	Kapasura	27	0	uninfected	uninfected	0	Not detected	Not detected	CT
MKS 53	Kapasura	21	1	Light	infected	0	less than 4 ng/mL	367.582	TT
MKS 54	Kapasura	19	7	Light	infected	0	Not detected	80.3824	CC
MKS 55	Kapasura	65	0	uninfected	uninfected	0	Not detected	Not detected	CT
MKS 56	Kapasura	19	0	uninfected	uninfected	0	Not detected	Not detected	CT
MKS 57	Kapasura	18	18	Light	infected	0	greater than 4 ng/mL	Not detected	CT
MKS 58	Kapasura	30	13	Light	infected	0	Not detected	Not detected	CC
MKS 59	Kapasura	21	0	Moderate	infected	120	Not detected	Not detected	CT
MKS 6	Kapasura	73	0	uninfected	uninfected	0	less than 4 ng/mL	Not detected	CT
MKS 60	Kapasura	32	0	uninfected	uninfected	0	less than 4 ng/mL	Not detected	CT
MKS 61	Kapasura	24	0	uninfected	uninfected	0	Not detected	85.1295	CC
MKS 62	Kapasura	26	14	Light	infected	0	Not detected	196.686	CC
MKS 7	Kapasura	52	0	uninfected	uninfected	0	less than 4 ng/mL	Not detected	CT
MKS 8	Kapasura	46	14	Light	infected	0	Not detected	Not detected	TT
MKS 9	Kapasura	53	0	uninfected	uninfected	0	less than 4 ng/mL	Not detected	CT
MKS M2	Kapasura		167	Heavy	infected	0	less than 4 ng/mL	Not detected	CT
MM 1	Magaya	89	0	uninfected	uninfected	0	less than 4 ng/mL	Not detected	CT
MM 10	Magaya	60	0	uninfected	uninfected	0	Not detected	Not detected	CT
MM 100	Magaya	25	31	Light	infected	0	Not detected	Not detected	CT
MM 101	Magaya	18	0	uninfected	uninfected	0	less than 4 ng/mL	Not detected	CC
MM 102	Magaya	68	0	uninfected	uninfected	0	less than 4 ng/mL	Not detected	CC
MM 103	Magaya	30	0	uninfected	uninfected	0	Not detected	Not detected	CT
MM 104	Magaya	64	0	uninfected	uninfected	0	less than 4 ng/mL	Not detected	TT
MM 105	Magaya	69	95	Heavy	infected	0	less than 4 ng/mL	4.42882	TT
MM 106	Magaya	36	0	uninfected	uninfected	0	Not detected	Not detected	CT
MM 107	Magaya		0	uninfected	uninfected	0	less than 4 ng/mL	Not detected	CC
MM 108	Magaya	20	0	uninfected	uninfected	0	less than 4 ng/mL	Not detected	CT
MM 109	Magaya	19	9	Light	infected	0	less than 4 ng/mL	Not detected	CT
MM 11	Magaya	45	0	uninfected	uninfected	0	less than 4 ng/mL	125.48	CT
MM 110	Magaya	20	0	uninfected	uninfected	0	Not detected	Not detected	CC
MM 111	Magaya	61	0	uninfected	uninfected	0	less than 4 ng/mL	40.0321	TT
MM 112	Magaya	72	0	uninfected	uninfected	0	less than 4 ng/mL	78.0089	TT
MM 113	Magaya	66	0	uninfected	uninfected	0	Not detected	Not detected	CT
MM 114	Magaya	63	0	uninfected	uninfected	0	Not detected	Not detected	CT
MM 115	Magaya	20	0	uninfected	uninfected	0	Not detected	Not detected	CT
MM 116	Magaya	20	0	uninfected	uninfected	0	less than 4 ng/mL	Not detected	CT
MM 117	Magaya	76	0	uninfected	uninfected	0	less than 4 ng/mL	2.05528	CC
MM 118	Magaya		0	uninfected	uninfected	0	Not detected	291.628	TT
MM 12	Magaya	42	0	uninfected	uninfected	0	Not detected	215.675	CC
MM 13	Magaya	75	0	uninfected	uninfected	0	less than 4 ng/mL	Not detected	TT
MM 14	Magaya	39	0	uninfected	uninfected	0	less than 4 ng/mL	410.306	CT
MM 15	Magaya	31	9	Light	infected	0	Not detected	Not detected	TT
MM 16	Magaya	37	0	uninfected	uninfected	0	less than 4 ng/mL	Not detected	CT
MM 17	Magaya	28	11	Light	infected	0	less than 4 ng/mL	Not detected	CT
MM 18	Magaya	28	0	uninfected	uninfected	0	Not detected	Not detected	CT
MM 19	Magaya	33	0	uninfected	uninfected	0	Not detected	Not detected	CT
MM 2	Magaya	26	0	uninfected	uninfected	0	less than 4 ng/mL	Not detected	CT
MM 20	Magaya	36	0	uninfected	uninfected	0	Not detected	Not detected	TT
MM 21	Magaya	49	0	uninfected	uninfected	0	Not detected	Not detected	CC
MM 22	Magaya	30	0	uninfected	uninfected	0	less than 4 ng/mL	Not detected	CT
MM 23	Magaya	24	0	uninfected	uninfected	0	less than 4 ng/mL	161.083	CC
MM 24	Magaya	20	0	uninfected	uninfected	0	Not detected	Not detected	TT
MM 25	Magaya	55	0	uninfected	uninfected	0	Not detected	Not detected	CT
MM 26	Magaya	36	0	uninfected	uninfected	0	Not detected	Not detected	CC
MM 27	Magaya	26	0	uninfected	uninfected	0	less than 4 ng/mL	28.1643	TT
MM 28	Magaya	63	0	uninfected	uninfected	0	less than 4 ng/mL	267.893	CT
MM 29	Magaya	67	0	uninfected	uninfected	0	Not detected	Not detected	TT
MM 3	Magaya	25	0	uninfected	uninfected	0	Not detected	Not detected	CT
MM 30	Magaya	57	0	uninfected	uninfected	0	Not detected	Not detected	CC
MM 31	Magaya	52	0	uninfected	uninfected	0	Not detected	Not detected	CC
MM 32	Magaya	44	0	uninfected	uninfected	0	less than 4 ng/mL	Not detected	CT
MM 33	Magaya	28	0	uninfected	uninfected	0	less than 4 ng/mL	253.652	CT
MM 34	Magaya	43	0	uninfected	uninfected	0	less than 4 ng/mL	Not detected	CT
MM 35	Magaya	26	0	uninfected	uninfected	0	Not detected	Not detected	TT
MM 36	Magaya	88	0	uninfected	uninfected	0	less than 4 ng/mL	Not detected	TT
MM 37	Magaya	55	0	uninfected	uninfected	0	less than 4 ng/mL	Not detected	TT
MM 38	Magaya	44	0	uninfected	uninfected	0	less than 4 ng/mL	Not detected	CT
MM 39	Magaya	48	0	uninfected	uninfected	0	Not detected	Not detected	CT
MM 4	Magaya	75	0	Light	infected	48	less than 4 ng/mL	Not detected	CT
MM 40	Magaya	29	5	Light	infected	0	Not detected	70.8882	CT
MM 41	Magaya	35	11	Light	infected	0	less than 4 ng/mL	Not detected	CT
MM 42	Magaya	35	0	uninfected	uninfected	0	Not detected	Not detected	CT
MM 5	Magaya	38	0	uninfected	uninfected	0	Not detected	Not detected	CT
MM 6	Magaya	35	0	uninfected	uninfected	0	Not detected	Not detected	TT
MM 60	Magaya	46	0	uninfected	uninfected	0	Not detected	Not detected
MM 61	Magaya	50	0	uninfected	uninfected	0	Not detected	Not detected
MM 62	Magaya	29	0	uninfected	uninfected	0	less than 4 ng/mL	495.754	CT
MM 63	Magaya	73	0	uninfected	uninfected	0	less than 4 ng/mL	Not detected	CT
MM 64	Magaya	25	0	uninfected	uninfected	0	Not detected	Not detected
MM 65	Magaya	35	0	uninfected	uninfected	0	less than 4 ng/mL	Not detected	CT
MM 66	Magaya	60	0	uninfected	uninfected	0	Not detected	Not detected
MM 67	Magaya	20	17	Light	infected	0	less than 4 ng/mL	336.726	CT
MM 68	Magaya	62	0	uninfected	uninfected	0	less than 4 ng/mL	11.5495	TT
MM 69	Magaya	33	0	uninfected	uninfected	0	Not detected	Not detected	CT
MM 7	Magaya	39	0	uninfected	uninfected	0	Not detected	284.508	CT
MM 70	Magaya	30	0	uninfected	uninfected	0	less than 4 ng/mL	Not detected	CC
MM 71	Magaya	72	0	uninfected	uninfected	0	less than 4 ng/mL	Not detected
MM 72	Magaya	60	0	uninfected	uninfected	0	Not detected	18.6701	CT
MM 73	Magaya	24	1	Light	infected	0	Not detected	Not detected	CT
MM 74	Magaya	43	0	uninfected	uninfected	0	Not detected	Not detected	CT
MM 75	Magaya	38	0	uninfected	uninfected	0	Not detected	Not detected	TT
MM 76	Magaya	54	0	uninfected	uninfected	0	Not detected	Not detected	TT
MM 77	Magaya	63	0	uninfected	uninfected	0	less than 4 ng/mL	Not detected	CT
MM 78	Magaya	49	0	uninfected	uninfected	0	Not detected	Not detected	CT
MM 79	Magaya	35	38	Light	infected	0	greater than 4 ng/mL	4.42882	CT
MM 8	Magaya	40	0	uninfected	uninfected	0	Not detected	Not detected	CT
MM 80	Magaya	28	0	uninfected	uninfected	0	Not detected	Not detected	CC
MM 81	Magaya	87	0	uninfected	uninfected	0	less than 4 ng/mL	Not detected	CC
MM 82	Magaya	26	0	uninfected	uninfected	0	less than 4 ng/mL	16.2966	TT
MM 83	Magaya	58	0	uninfected	uninfected	0	Not detected	Not detected	CC
MM 84	Magaya	19	11	Light	infected	0	less than 4 ng/mL	Not detected	CC
MM 85	Magaya	24	0	uninfected	uninfected	0	less than 4 ng/mL	Not detected	CT
MM 86	Magaya	40	0	uninfected	uninfected	0	Not detected	Not detected	CC
MM 87	Magaya	45	0	uninfected	uninfected	0	Not detected	Not detected	CT
MM 88	Magaya	33	0	uninfected	uninfected	0	less than 4 ng/mL	11.5495	CT
MM 89	Magaya	27	0	uninfected	uninfected	0	less than 4 ng/mL	Not detected	CT
MM 9	Magaya	59	0	uninfected	uninfected	0	Not detected	Not detected	CT
MT 1	Mutize		0	uninfected	uninfected	0	Not detected	Not detected	CT
MT 10	Mutize	46	0	uninfected	uninfected	0	Not detected	Not detected	CT
MT 11	Mutize	59	0	uninfected	uninfected	0	Not detected	Not detected	CT
MT 12	Mutize	44	0	uninfected	uninfected	0	less than 4 ng/mL	Not detected	CT
MT 13	Mutize	69	0	uninfected	uninfected	0	less than 4 ng/mL	Not detected	CT
MT 14	Mutize	76	0	uninfected	uninfected	0	less than 4 ng/mL	Not detected	CT
MT 15	Mutize	64	0	uninfected	uninfected	0	less than 4 ng/mL	Not detected	CT
MT 16	Mutize	95	0	uninfected	uninfected	0	less than 4 ng/mL	Not detected	CT
MT 17	Mutize	78	0	uninfected	uninfected	0	Not detected	Not detected	CT
MT 18	Mutize	38	0	uninfected	uninfected	0	Not detected	Not detected	CT
MT 19	Mutize	83	0	uninfected	uninfected	0	less than 4 ng/mL	Not detected	CC
MT 2	Mutize	85	0	uninfected	uninfected	0	Not detected	Not detected	CT
MT 20	Mutize	87	0	uninfected	uninfected	0	Not detected	Not detected	CT
MT 21	Mutize	84	0	uninfected	uninfected	0	less than 4 ng/mL	Not detected	CT
MT 22	Mutize	88	0	uninfected	uninfected	0	greater than 4 ng/mL	327.232	CT
MT 23	Mutize	71	0	uninfected	uninfected	0	less than 4 ng/mL	Not detected	CT
MT 3	Mutize	78	0	uninfected	uninfected	0	Not detected	Not detected	CT
MT 4	Mutize	82	0	uninfected	uninfected	0	Not detected	Not detected	CT
MT 5	Mutize	65	0	uninfected	uninfected	0	less than 4 ng/mL	Not detected	CT
MT 6	Mutize	64	0	uninfected	uninfected	0	less than 4 ng/mL	Not detected	CT
MT 7	Mutize	61	0	uninfected	uninfected	0	less than 4 ng/mL	Not detected	CT
MT 8	Mutize	80	0	uninfected	uninfected	0	less than 4 ng/mL	Not detected	CT
MT 9	Mutize	80	0	uninfected	uninfected	0	greater than 4 ng/mL	Not detected	CC
